# Supplementary material for: Combined mutations of ASXL1, CBL, FLT3, IDH1, IDH2, JAK2, KRAS, NPM1, NRAS, RUNX1, TET2 and WT1 genes in myelodysplastic syndromes and acute myeloid leukemias
Source: BMC Cancer. 2010 Aug 2;10:401. doi: 10.1186/1471-2407-10-401 (PMC2923633; doi:10.1186/1471-2407-10-401)
Supplement: Additional file 3 — Oligonucleotide primers used for sequencing the coding regions of the selected genes. [file 1471-2407-10-401-S3.XLS]

## Sheet: Feuil1
	Supplementary Table 1 Oligonucleotide primers used for sequencing the coding regions of the selected genes.
	Amplicon	Sequence oligonucleotide Forward 5'-3'	Sequence oligonucleotide Reverse 5'-3'	Size PCR product (bp)	Reference
	ASXL1 exon 12 PCR1	AGGTCAGATCACCCAGTCAGTT	TAGCCCATCTGTGAGTCCAACTGT	561	Gelsi-Boyer et al., Br J Haematol 2009
	ASXL1 exon 12 PCR2	AGAGGACCTGCCTTCTCTGAGAAA	TTCGATGGGATGGGTATCCAATGC	558	"
	ASXL1 exon 12 PCR3	ACTTGAAAACCAAGGCTCTCGT	GCAACCATCCCATCTGTCCTTGTA	532	"
	ASXL1 exon 12 PCR4	GGTGGACAAGGATGAGAAACCCAA	TGTCCTGTGACATAGCACGGACTT	674	"
	ASXL1 exon 12 PCR5	TGGATTCCAAAGAGCAGTTCTCTTC	CATGACAAAGGGCATCCCTTCCAA	533	"
	ASXL1 exon 12 PCR6	ACAGGAAAGCTACTGGGCATAGTC	CAAGAGTGCTCCTGCCTAAAGAGT	593	"
	CBL exon 8	ACCCAGACTAGATGCTTTCTG	AGGCCACCCCTTGTATCAGT	385	Mignon et al., Blood 2009
	CBL exon 9	CCTGGCTTTTGGGGTTAGGTTT	GACAACTCACAATGGATTTTGCC	375
	FLT3 exon 14-15	CAATTTAGGTATGAAAGCC	GTACCTTTCAGCATTTTGAC	332
	FLT3 exon 20	CCAGGAACGTGCTTGTCA	TCAAAAATGCACCACAGTGAG	195
	IDH1 exon 4	GGATGCTGCAGAAGCTATAA	CATGCAAAATCACATTATTGCC	275
	IDH2 exon 4	CTGTGTTGTTGCTTGGGGTT	GGGGTGAAGACCATTTTGAA	383
	JAK2 exon 14	TTTCCTCAGAACGTTGA	TTGCTTTCCTTTTTCACAAGA	454
	JAK2 exon 14 - seq		TGAATAGTCCTACAGTGTTTT
	KRAS exon 1	GACTGAATATAAACTTGTGG	CTCTATTGTTGGATCATAT	109	Gelsi-Boyer et al., BMC Cancer 2008
	KRAS exon 2	GCCATTTGTCCGTCATCTTTGGAG	TGCATGGCATTAGCAAAGACTCA	415	"
	NRAS exon 1	TGTAGATGTGGCTCGCCAAT	TGATCCGACAAGTGAGAGAC	228	"
	NRAS exon 2	GGCAATAGCATTGCATTCCC	TCCCTAGTGTGGTAACCTCA	344	"
	NPM1 exon 12	TTAACTCTCTGGTGGTAGAATGAA	CAAGACTATTTGCCATTCCTAAC	560	Chen et al., Arch Pathol Lab Med 2006
	NPM1 exon 12 - seq		ACACGGTAGGGAAAGTTCTCACTC		"
	RUNX1 exon 1	GCTGAAACAGTGACCTGTCTTGG	AGCTGCCATTTCATTACAGGCAAAGC	219	Gelsi-Boyer et al., BMC Cancer 2008
	RUNX1exon 2	CTCCAGTGCTAAAAAGTGTAAG	CATATACACATCTATGAAGGTGTGTAC	212	"
	RUNX1 exon 3	CGGCTTGTTGTGATGCGTATCC	ACCACCCTCTCCGGGCCAGTA	304	"
	RUNX1 exon 4	CTGCATTTGTCCTTTGACTGGTG	GTGGGTTTGTTGCCATGAAACGTG	239	"
	RUNX1 exon 5	CAGGCCACCAACCTCATTCTGTT	GCCCCAAGTGGATGCACTTAC	173	"
	RUNX1 exon 6	CAATACTTTTTCTGATCTCTTCCCT	TGGGCTCCATCTGGTACTTACCC	286	"
	RUNX1 exon 7	CCCACCCCACTTTACATATAATTGACC	CCCAGCTCAGCTGCAAAGAATGTG	246	"
	RUNX1 exon 8 PCR1	CTCACTTCCGCTCCGTTCTCT	GGCCGAGGCGCCGTAGTACAGG	301	"
	RUNX1 exon 8 PCR2	CCAGCTCGCCCTCCTACCA	TTGTCGCGAACAGGAGGCCC	329	"
	TET2 exon 3 PCR1	TGAACTTCCCACATTAGCTGGT	GAAACTGTAGCACCATTAGGCATT	955	Delhommeau et al., N Engl J Med 2009
	TET2 exon 3 PCR1 - seq	GATAGAAATAAACACATTTT			"
	TET2 exon 3 PCR2	CAAAAGGCTAATGGAGAAAGACGTA	GCAGAAAAGGAATCCTTAGTGAACA	836	"
	TET2 exon 3 PCR3	GCCAGTAAACTAGCTGCAATGCTAA	TGCCTCATTACGTTTTAGATGGG	846	"
	TET2 exon 3 PCR4	GACCAATGTCAGAACACCTCAA	TTGATTTTGAATACTGATTTTCACCA	867	"
	TET2 exon 3 PCR5	TTGCAACATAAGCCTCATAAACAG	ATTGGCCTGTGCATCTGACTAT	788	"
	TET2 exon 3 PCR6	GCAACTTGCTCAGCAAAGGTACT	TGCTGCCAGACTCAAGATTTAAAA	781	"
	TET2 exon 4	ATACTACATATAATACATTCTAATTCCCTCACTG	TGTTTACTGCTTTGTGTGTGAAGG	495	"
	TET2 exon 5	CATTTCTCAGGATGTGGTCATAGAAT	CCCAATTCTCAGGGTCAGATTTA	286	"
	TET2 exon 6	AGACTTATGTATCTTTCATCTAGCTCTGG	ACTCTCTTCCTTTCAACCAAAGATT	599	"
	TET2 exon 7	ATGCCACAGCTTAATACAGAGTTAGAT	TGTCATATTGTTCACTTCATCTAAGCTAAT	362	"
	TET2 exon 8	GATGCTTTATTTAGTAATAAAGGCACCA	TTCAACAATTAAGAGGAAAAGTTAGAATAATATTT	354	"
	TET2 exon 9	TGTCATTCCATTTTGTTTCTGGATA	AAATTACCCAGTCTTGCATATGTCTT	361	"
	TET2 exon 10	CTGGATCAACTAGGCCACCAAC	CCAAAATTAACAATGTTCATTTTACAATAAGAG	774	"
	TET2 exon 11 PCR1	GCTCTTATCTTTGCTTAATGGGTGT	TGTACATTTGGTCTAATGGTACAACTG	748	"
	TET2 exon 11 PCR2	AATGGAAACCTATCAGTGGACAAC	TATATATCTGTTGTAAGGCCCTGTGA	1107	"
	WT1 exon 7	CAGTGCTCACTCTCCCTCAA	TAGCAGTGTGAGAGCCTGGA	304	Renneville et al., Cancer 2009
	WT1 exon 9	AAGGGTGAGGCAGATGCAGACATT	CACACTCCAGCCATTCTTTTCCCA	461
